# Supplementary material for: Perceptions of cervical cancer and motivation for screening among women in Rural Lilongwe, Malawi: A qualitative study
Source: PLoS One. 2022 Feb 7;17(2):e0262590. doi: 10.1371/journal.pone.0262590 (PMC8820632; doi:10.1371/journal.pone.0262590)
Supplement: S3 File — (ZIP) [file pone.0262590.s003.zip]

Archive with 17 entries (17 files):
- VIA 240.docx
- VIA 253 Missed.docx
- VIA 278.docx
- VIA 370.docx
- VIA 385 Missed.docx
- VIA_116 Missed.docx
- VIA_171.docx
- VIA_180 Missed.docx
- VIA_207 Missed.docx
- VIA_233.docx
- VIA_239.docx
- VIA_245.docx
- VIA_251.docx
- VIA_269.docx
- VIA_293.docx
- VIA_329 Mssed.docx
- VIA_351 Missed.docx
